# Supplementary material for: Associations between Hunger and Psychological Outcomes: A Large-Scale Ecological Momentary Assessment Study
Source: Nutrients. 2022 Dec 5;14(23):5167. doi: 10.3390/nu14235167 (PMC9736756; doi:10.3390/nu14235167)
Supplement: Supplementary file 1 [file nutrients-14-05167-s001.zip]

Archive with 2 entries (2 files):
- Nutrients_supplementary_figures.pdf
- Nutrients_Table S1_R1_clean.pdf
